# Supplementary material for: Astrocytic lactate dehydrogenase A regulates neuronal excitability and depressive-like behaviors through lactate homeostasis in mice
Source: Nat Commun. 2023 Feb 9;14:729. doi: 10.1038/s41467-023-36209-5 (PMC9911790; doi:10.1038/s41467-023-36209-5)
Supplement: Supplementary file 3 — Source data [file 41467_2023_36209_MOESM3_ESM.xlsx]

## Sheet: figure1
figure 1f
Glycolysis	ctrl	32.6319	29.594	29.4267	41.6576	32.832	30.402	33.7634	27.8648
	res	29.5941	29.2468	27.7553	34.5731	45.5097	35.1373	35.7348	30.9	29.647
	sus	31.2764	33.8877	20.7243	29.3026	22.3492	18.4763	26.8017	22.4942	27.0843
Glycolytic capacity	ctrl	44.5206	34.8735	39.1574	60.3626	38.413	43.8055	43.8916	32.8
	res	33.0899	35.215	30.2446	45.9141	57.8248	48.0151	45.1102	33.4913	45.7231
	sus	38.5	25.9	24.7571	40.9874	33.9369	28.7829	29.6934	34.8665	31.7728
figure 1h
	ctrl	0.820126	0.75569	1.07344	0.918923	1.11337	1.09347	1.23118	0.993801
	res	0.984004	0.90221	0.810834	0.799716	0.815746	0.836514	1.27697	0.99314
	sus	0.551221	0.753448	0.6723	0.610056	0.802358	0.630019	0.629371	0.850711	0.89412
figure 1k
LDHA	ctrl	96.6707	107.69	95.6392
	res	94.1357	92.0412	102.019
	sus	47.4639	67.3194	74.0349
LDHB	ctrl	101.34	95.0621	103.598
	res	90.3117	97.5003	118.449
	sus	98.8765	112.84	81.563

## Sheet: figure2
figure 2c
LDHA	Ldhaf/f	115.907	97.2059	88.0805
	GFAP-Ldha–/–	15.6672	13.4755	11.7005
LDHB	Ldhaf/f	95.5903	108.911	95.4989
	GFAP-Ldha–/–	112.067	105.873	81.6158
figure 2d
	Ldhaf/f	25.1	26.9	20.1	20.8	22.8	24.5	22.6
	GFAP-Ldha–/–	25	26.5	20.3	20.9	22.8	22.6	22.6
figure 2f
	Ldhaf/f	0.840598	1.11986	0.896728	0.951074	1.18214	1.0096
	GFAP-Ldha–/–	0.685525	0.757796	0.998016	0.955842	0.799666	0.623895
figure 2g
	Ldhaf/f	47	65	36	78	59	60	89	70	39	52	52	45
	GFAP-Ldha–/–	71	114	48	90	82	85	87	62	43	61	78	73
figure 2h
	Ldhaf/f	76.5957	85.3556	84.6847	85.2459	81.768	86.911	85.4271	89.2655	87.9699	88.2682	92.4623	80
	GFAP-Ldha–/–	88.9381	72.2222	79.8781	74.7368	69.1919	55.3192	72.7273	89.5705	83.7121	86.2637	60.3865	78.2258
figure 2i
	Ldhaf/f	45	63	79	90	22	54	40	49	54
	GFAP-Ldha–/–	88	47	97	90	132	149	77	57
figure 2j
	Ldhaf/f	89.2857	80.7692	79.3651	85.7143	74.2202	85.7143	71.4286	75.3086	84.6154
	GFAP-Ldha–/–	62.5	79.7674	61.7284	83.3333	56.6667	64.1304	71.4286	80.6452
figure 2l
	Ldhaf/f	-68.2556	-71.0999	-69.7815	-71.1365	-61.7615	-67.2913	-59.729	-61.0596	-69.8853	-63.1714	-68.3167	-63.6108	-66.9312
	GFAP-Ldha–/–	-70.9595	-68.6157	-68.927	-64.5752	-69.458	-64.6729	-60.6873	-68.5913	-68.7744	-66.2659	-67.4866	-70.7886
figure 2m
	Ldhaf/f	0.16781	0.113974	0.131562	0.152838	0.126608	0.178864	0.139423	0.182548	0.153061	0.121545	0.144199	0.121058	0.138358
	GFAP-Ldha–/–	0.128906	0.105024	0.105653	0.192482	0.16815	0.165814	0.171125	0.129493	0.102325	0.127476	0.103088	0.104187
figure 2n
0	Ldhaf/f	0	0	0	0	0	0	0	0	0	0	0	0	0
	GFAP-Ldha–/–	0	0	0	0	0	0	0	0	0	0	0	0
20	Ldhaf/f	0	0	0	0	1	4	2	3	7	0	2	0	0
	GFAP-Ldha–/–	0	0	0	0	0	0	2	0	1	0	0	0
40	Ldhaf/f	6	8	8	11	8	8	8	8	12	6	7	7	0
	GFAP-Ldha–/–	4	8	8	5	8	6	6	3	8	3	6	0
60	Ldhaf/f	10	12	11	15	12	12	12	12	16	10	10	10	4
	GFAP-Ldha–/–	8	12	12	9	11	9	10	8	12	6	9	6
80	Ldhaf/f	13	15	13	18	15	16	16	15	22	12	13	13	8
	GFAP-Ldha–/–	10	15	14	12	14	12	12	11	15	9	13	8
100	Ldhaf/f	15	18	15	21	18	18	18	17	24	15	15	16	11
	GFAP-Ldha–/–	12	18	16	15	17	14	16	13	17	12	15	11
120	Ldhaf/f	17	20	17	24	21	20	20	20	27	17	17	18	14
	GFAP-Ldha–/–	13	20	18	16	20	15	17	15	20	14	16	13

## Sheet: figure3
figure 3c
LDHA	EF1α-ctrl	83.5545	105.194	120.632	90.62
	EF1α-LDHA-KD	48.8065	36.3332	16.0843	18.2009
LDHB	EF1α-ctrl	84.4931	99.5311	115.976
	EF1α-LDHA-KD	106.408	92.7485	96.3064
figure 3e
	EF1α-Control	0.994266	0.868307	0.742479	0.835494	0.769467	1.55022	1.06671	1.09688	1.07618
	EF1α-LDHa-shRNA	0.628858	0.525314	0.571176	0.719742	0.672976	0.70566	0.797411	1.0121	0.798562
figure 3f
	EF1α-Control	67	62	92	86	91	118	78	67	65	54	54	30
	EF1α-LDHa-shRNA	126	92	121	101	106	110	134	95	131	84	116	79
figure 3g	EF1α-Control	83.591	86.1635	86.241	94.4874	83.2316	79.0909	87.0649	84.6056	86.1288	86.677	81.9345	87.7273
	EF1α-LDHa-shRNA	69.2192	74.7553	87.0522	77.6154	78.8762	75.5248	80.4812	75.4153	83.7912	74.5178	80.7865	83.8228
figure 3i
0	EF1α-Control	1	0	0	0	0	0	0	0	0	0	0	0	0	0	0	0
	EF1α-LDHa-shRNA	0	0	0	0	0	0	0	0	0	0	0	0	0	0	0	0	0	0
20	EF1α-Control	5	0	0	0	0	0	0	3	0	7	7	6	0	3	0	3
	EF1α-LDHa-shRNA	6	0	0	0	0	0	0	6	0	0	3	5	3	7	0	0	0	0
40	EF1α-Control	8	3	4	6	1	1	3	9	6	11	11	10	9	7	3	7
	EF1α-LDHa-shRNA	10	8	0	0	7	0	0	11	0	0	6	9	7	11	6	8	7	5
60	EF1α-Control	10	7	8	11	6	7	8	12	9	16	15	15	15	11	8	11
	EF1α-LDHa-shRNA	14	10	0	0	11	0	0	14	8	9	9	12	10	14	9	12	11	8
80	EF1α-Control	13	11	12	14	10	11	11	14	12	18	18	18	19	14	13	14
	EF1α-LDHa-shRNA	16	12	3	5	14	5	0	17	13	15	10	15	13	17	12	15	14	11
100	EF1α-Control	14	13	15	17	13	14	14	16	13	21	20	20	22	17	15	16
	EF1α-LDHa-shRNA	18	14	6	8	17	8	0	19	16	19	12	18	16	19	14	17	16	13
120	EF1α-Control	16	16	17	19	17	17	16	17	15	22	21	22	24	19	18	18
	EF1α-LDHa-shRNA	19	17	8	11	19	10	0	21	19	21	14	20	17	21	16	19	17	15
figure 3k
0	EF1α-Control	0	0	0	0	0	0	0	1	0	0	0
	EF1α-LDHa-shRNA	0	0	0	0	0	0	0	0	0	0	0	0	0	0
20	EF1α-Control	2	0	0	5	0	7	6	6	4	2	7
	EF1α-LDHa-shRNA	0	0	0	8	0	0	0	0	0	0	3	0	0	0
40	EF1α-Control	6	8	4	9	5	8	9	10	9	7	11
	EF1α-LDHa-shRNA	2	5	2	13	0	3	5	0	0	4	7	4	3	3
60	EF1α-Control	9	11	6	13	10	11	12	14	13	10	16
	EF1α-LDHa-shRNA	7	8	6	16	0	10	8	0	5	10	10	7	6	5
80	EF1α-Control	12	14	9	16	14	13	15	16	16	12	19
	EF1α-LDHa-shRNA	11	11	8	19	0	14	11	0	8	14	13	9	10	8
100	EF1α-Control	14	16	10	18	17	14	16	17	18	15	21
	EF1α-LDHa-shRNA	14	13	10	22	1	18	14	0	13	17	15	10	13	11
120	EF1α-Control	16	18	12	20	19	16	17	18	20	16	22
	EF1α-LDHa-shRNA	16	15	11	24	3	20	16	5	15	18	17	12	15	13

## Sheet: figure4
figure 4c
LDHA	GFAP-YFP	90.3842	91.8935	112.449	105.273
	GFAP-LDHA-KD	77.4809	70.3927	54.7933	36.8841
LDHB	GFAP-YFP	119.607	116.808	83.0485	80.5371
	GFAP-LDHA-KD	101.951	105.859	82.7707	89.0479
figure 4d
	GFAP-YFP	0.886372	1.03954	0.886444	0.829146	1.01356	1.07693	1.26801	0.983941	0.911644	0.974842	1.11914
	GFAP-LDHA-KD	0.807561	0.836352	0.782693	0.949236	0.963329	0.77727	0.904889	0.618336	0.977759	0.604915	0.548133
figure 4e
0	GFAP-YFP	0	0	0	0	0	0	0	0	0	0	0	0
	GFAP-LDHA-KD	0	0	0	0	0	0	0	0	0	0	0	0	0
20	GFAP-YFP	0	0	10	0	5	0	4	7	0	3	0	2
	GFAP-LDHA-KD	0	0	2	0	0	0	0	3	0	0	0	0	0
40	GFAP-YFP	5	6	16	5	9	7	10	15	7	10	6	6
	GFAP-LDHA-KD	4	3	7	5	6	6	2	9	2	0	0	0	5
60	GFAP-YFP	8	9	22	8	12	11	14	21	11	14	9	9
	GFAP-LDHA-KD	7	9	11	7	9	9	6	13	5	0	3	5	8
80	GFAP-YFP	11	12	25	11	15	13	17	24	13	18	11	11
	GFAP-LDHA-KD	9	13	13	10	12	12	8	16	9	3	7	9	10
100	GFAP-YFP	13	15	28	13	18	15	19	27	16	21	13	14
	GFAP-LDHA-KD	11	16	15	11	14	14	11	18	11	7	10	12	12
120	GFAP-YFP	14	18	30	14	19	17	20	29	17	23	15	15
	GFAP-LDHA-KD	13	18	17	13	15	16	13	19	14	10	13	15	13
figure 4f
	GFAP-YFP	69	62	71	64	65	63	91	84	59	41	22	70
	GFAP-LDHA-KD	54	64	92	143	94	124	136	141	149	132	119	169
figure 4g
	GFAP-YFP	86.3874	87.2483	88.8199	89.2216	90.7407	86.59	89.3023	66.5025	72.5146	83.5391	83.2	88.7097
	GFAP-LDHA-KD	81.3953	64.9573	79.8995	80.0866	74	79.1907	72.1804	63.7681	82.9146	52.1739	85.3774	80.5907
figure 4j
LDHA	CaMKIIα-ctrl	108.397	88.7755	102.789	100.038
	CaMKIIα-LDHA-KD	64.1183	58.862	75.1378	71.1058
LDHB	CaMKIIα-ctrl	91.9976	102.604	105.398
	CaMKIIα-LDHA-KD	118.811	111.022	98.6056
figure 4k
	CaMKIIα-ctrl	1.01441	0.726973	0.983822	1.20983	1.01881	1.04615
	CaMKIIα-LDHA-KD	0.872118	0.908781	0.979701	1.2525	0.783748	0.96644
figure 4l
0	CaMKIIα-ctrl	0	0	0	0	0	0	0	0	0	0	0	0
	CaMKIIα-LDHA-KD	0	0	0	0	0	0	0	0	0	0	0	0	0	0	0
20	CaMKIIα-ctrl	5	4	0	2	0	2	5	6	3	0	0	4
	CaMKIIα-LDHA-KD	5	2	0	0	0	0	0	6	4	0	4	0	2	0	3
40	CaMKIIα-ctrl	10	6	7	5	8	7	9	10	9	7	8	7
	CaMKIIα-LDHA-KD	9	10	5	5	5	0	4	12	9	0	9	6	7	7	8
60	CaMKIIα-ctrl	11	12	11	8	12	9	13	13	13	10	11	10
	CaMKIIα-LDHA-KD	12	15	9	8	8	5	9	16	12	5	13	9	11	12	12
80	CaMKIIα-ctrl	12	15	14	10	16	13	16	16	16	13	13	12
	CaMKIIα-LDHA-KD	16	19	12	11	11	9	12	19	14	9	15	11	14	15	14
100	CaMKIIα-ctrl	17	17	17	12	19	16	18	19	18	15	16	15
	CaMKIIα-LDHA-KD	19	21	15	13	14	11	15	22	16	12	18	13	17	18	17
120	CaMKIIα-ctrl	18	18	19	15	21	18	19	21	20	17	17	17
	CaMKIIα-LDHA-KD	21	23	17	15	16	15	17	24	17	14	20	15	19	20	19
figure 4m
	CaMKIIα-ctrl	94	97	92	92	66	71	27	54	99	95	64	90
	CaMKIIα-LDHA-KD	67	35	120	114	109	113	90	110	68	127	145	64
figure 4n
	CaMKIIα-ctrl	87.9518	91.9431	85.5856	88.172	92.4623	86.9822	91.8605	84.9057	91.2195	89.7959	92.8934	90.404
	CaMKIIα-LDHA-KD	92.8962	82.716	93.0693	94.4915	96.4467	92.3567	53.4884	89.5028	94.0476	89.3617	55.3459	85.6115

## Sheet: figure5
figure 5d
	Res+eGFP	99.0422	83.195	105.598	112.165
	Sus+eGFP	48.4061	55.8971	79.5922	60.6837
	Sus+LDHA-OE	100.807	105.831	70.2201	84.8962
figure 5e
	Res+eGFP	97.4376	90.4689	104.797	107.297
	Sus+eGFP	84.0326	109.959	99.0573	97.6184
	Sus+LDHA-OE	110.189	105.045	95.7817	90.3883
figure 5f
	Res+eGFP	1.19145	0.857536	0.860536	1.18228	0.937162	0.971034
	Sus+eGFP	0.720509	0.813318	0.846418	0.933073	0.794143	0.709483
	Sus+LDHA-OE	0.976965	1.14828	0.999011	1.0032	0.881546	1.2596
figure 5g
0	Res+eGFP	0	0	4	0	3	0	0	0	0	0	0	0	0	0	0
	Sus+eGFP	0	0	0	0	0	0	0	0	0	0	0	0	0	0	0
	Sus+LDHA-OE	0	0	0	0	0	0	0	0	0	0	0	0	0	0	0	0
20	Res+eGFP	8	0	10	6	11	5	3	6	4	0	4	0	3	6	5
	Sus+eGFP	3	4	4	0	0	4	0	0	0	4	6	0	4	1	0
	Sus+LDHA-OE	0	6	0	0	4	4	5	5	8	0	0	0	0	8	5	6
40	Res+eGFP	14	6	16	11	16	10	10	11	10	4	10	10	7	11	7
	Sus+eGFP	7	9	8	7	8	7	10	0	6	8	11	1	9	9	3
	Sus+LDHA-OE	9	12	9	4	9	10	8	9	13	6	7	7	8	12	10	11
60	Res+eGFP	18	10	20	15	19	15	14	13	14	9	13	13	10	14	11
	Sus+eGFP	9	13	11	12	13	11	14	0	11	11	14	6	12	14	6
	Sus+LDHA-OE	13	16	14	7	13	14	12	14	16	10	11	20	13	16	14	15
80	Res+eGFP	20	13	23	17	22	18	17	17	17	11	17	16	13	17	14
	Sus+eGFP	12	15	14	15	16	14	17	0	14	14	17	9	15	19	9
	Sus+LDHA-OE	16	19	18	10	15	18	14	17	19	13	16	27	16	18	16	18
100	Res+eGFP	22	16	24	20	23	21	19	18	20	14	20	19	15	19	15
	Sus+eGFP	14	18	17	17	19	15	18	5	17	17	19	12	18	22	12
	Sus+LDHA-OE	18	22	21	12	18	20	16	19	21	15	19	32	18	21	18	20
120	Res+eGFP	24	18	26	21	23	23	21	21	22	16	22	21	16	21	17
	Sus+eGFP	15	20	19	19	20	17	20	8	18	19	21	14	20	25	14
	Sus+LDHA-OE	20	24	23	13	19	22	18	21	22	17	20	36	19	22	20	22
figure 5h
	Res+eGFP	161	113	142	115	134	115	162	133	132	124	204
	Sus+eGFP	160	182	189	176	167	195	150	178	164	192	192
	Sus+LDHA-OE	103	179	160	140	120	121	168	192	118	165	142
figure 5i
	Res+eGFP	89.011	86.413	89.7727	90.8228	90.2326	87.1901	86.5169	90.5537	87.5	89.5911	89.9083
	Sus+eGFP	85.906	90.1575	85.7692	81.8108	72.8395	88.2576	72.8	86.3636	61.6326	67.9487	86.0068
	Sus+LDHA-OE	91.4286	87.3469	89.7436	90.5303	84.4828	84.6154	88.7097	82.9268	89.0566	79.5699	89.547
figure 5k
	Res+eGFP	102	78	90	108	48	74	112	82	95	80
	Sus+eGFP	120	116	106	121	131	105	120	96	86	139
	Sus+LDHA-OE	69	17	110	70	122	55	85	99	90	103
figure 5l
	Res+eGFP	83.078	91.5487	88.8038	74.3351	83.5656	84.8711	80.6316	69.0671	68.7898	89.5578
	Sus+eGFP	61.0561	82.6382	75.5213	67.7621	60.1329	78.1293	61.8164	73.0942	69.9541	70.0056
	Sus+LDHA-OE	84.5951	73.7933	78.866	76.758	77.8524	81.827	72.6592	89.7174	90.1086	85.052

## Sheet: figure6
figure 6b
	CaMKIIα-ctrl	0.978582	0.922734	0.957993	1.15603
	CaMKIIα-MCT2-KD	0.493053	0.555098	0.475358	0.349626
figure 6c
0	CaMKIIα-ctrl	0	0	1	0	0	0	0	0	0	0	0	0	0	0	0
	CaMKIIα-MCT2-KD	0	0	0	0	0	0	0	0	0	0	0	0	0	0
20	CaMKIIα-ctrl	5	7	8	3	4	0	0	3	0	3	0	1	0	6	0
	CaMKIIα-MCT2-KD	0	0	0	0	0	2	0	0	0	2	1	4	3	4
40	CaMKIIα-ctrl	8	10	12	8	9	9	5	6	6	6	6	6	6	9	9
	CaMKIIα-MCT2-KD	0	6	1	0	1	6	6	7	3	5	5	7	6	7
60	CaMKIIα-ctrl	11	12	15	11	12	13	8	9	9	9	9	9	9	12	13
	CaMKIIα-MCT2-KD	3	9	6	1	7	9	9	11	6	8	8	10	9	9
80	CaMKIIα-ctrl	14	14	18	14	15	15	10	12	12	11	11	11	12	14	16
	CaMKIIα-MCT2-KD	7	12	9	6	11	11	11	14	9	10	10	12	11	11
100	CaMKIIα-ctrl	16	16	20	16	17	18	12	14	14	14	13	13	14	15	18
	CaMKIIα-MCT2-KD	9	14	12	9	14	12	12	15	11	11	12	14	12	12
120	CaMKIIα-ctrl	18	17	21	19	18	19	13	16	16	15	15	14	16	17	20
	CaMKIIα-MCT2-KD	13	16	14	11	17	13	14	17	12	12	13	15	14	13
figure 6d
	CaMKIIα-ctrl	78	82	38	75	53	70	101	107	108	20	40	55
	CaMKIIα-MCT2-KD	135	145	131	158	130	150	144	135	128	154	146	104
figure 6e
	CaMKIIα-ctrl	92.562	87.2612	84.9624	92.4812	84.8739	88.7574	92.8105	85.2273	81.1024	85.7143	89.5522	86.6197
	CaMKIIα-MCT2-KD	63.8462	82.5397	76.8657	87.6471	53.5519	86.2637	82.3529	78.7671	83.2061	79.1045	75.2941	79.7297
figure 6g
0	CaMKIIα-ctrl+vehicle	0	0	0	0	0	0	0	0	0	0	0	0	0	0	0	0	0	0
	CaMKIIα-MCT2-KD+vehicle	0	0	0	0	0	0	0	0	0	0	0	0	0	0	0	0	0	0	0	0	0	0
	CaMKIIα-MCT2-KD+lactate	0	0	0	0	0	0	0	0	0	0	0	0	0	0	0	0	0	0	0
20	CaMKIIα-ctrl+vehicle	5	6	0	0	3	0	0	4	3	4	2	3	1	3	5	2	7	3
	CaMKIIα-MCT3-KD+vehicle	4	4	0	3	0	3	4	3	4	3	0	0	0	0	0	0	3	0	3	2	3	2
	CaMKIIα-MCT3-KD+lactate	3	0	0	3	3	4	2	4	0	4	0	5	0	5	3	2	7	3	5
40	CaMKIIα-ctrl+vehicle	11	10	8	6	6	7	6	7	8	7	6	6	8	7	9	6	12	8
	CaMKIIα-MCT4-KD+vehicle	8	6	5	6	6	8	9	6	8	8	4	6	3	4	7	4	8	3	7	7	7	7
	CaMKIIα-MCT4-KD+lactate	7	0	5	7	6	7	6	8	7	8	0	9	3	9	7	7	12	10	11
60	CaMKIIα-ctrl+vehicle	15	14	12	11	9	13	13	10	11	10	10	10	11	11	13	10	16	11
	CaMKIIα-MCT5-KD+vehicle	11	9	8	10	9	12	13	9	11	11	9	11	7	6	10	7	12	7	9	10	9	10
	CaMKIIα-MCT5-KD+lactate	11	2	9	10	9	10	9	11	10	12	5	12	6	13	10	10	16	13	16
80	CaMKIIα-ctrl+vehicle	17	16	15	14	12	16	18	13	14	13	14	12	14	12	16	12	20	14
	CaMKIIα-MCT6-KD+vehicle	14	11	11	12	12	15	16	12	14	15	12	14	9	9	14	9	14	10	10	13	11	13
	CaMKIIα-MCT6-KD+lactate	13	3	12	13	11	13	11	14	13	14	7	15	7	16	13	13	18	16	19
100	CaMKIIα-ctrl+vehicle	20	19	18	17	14	19	21	16	16	15	16	14	17	15	19	15	23	17
	CaMKIIα-MCT7-KD+vehicle	16	13	14	14	15	17	18	15	17	17	17	16	12	11	17	11	16	13	13	14	13	16
	CaMKIIα-MCT7-KD+lactate	16	8	14	15	13	14	13	15	15	16	9	17	9	19	15	15	20	19	22
120	CaMKIIα-ctrl+vehicle	22	20	20	18	16	21	23	17	18	17	18	16	19	17	21	17	26	19
	CaMKIIα-MCT8-KD+vehicle	17	15	16	16	16	19	20	18	20	20	18	17	14	12	20	13	17	15	13	16	14	18
	CaMKIIα-MCT8-KD+lactate	17	11	16	16	14	16	14	16	16	19	10	19	11	21	18	17	22	21	24
figure 6h
	CaMKIIα-ctrl+vehicle	159	97	70	107	65	140	75	131
	CaMKIIα-MCT2-KD+vehicle	163	142	159	169	131	176	135	184
	CaMKIIα-MCT2-KD+lactate	148	177	135	139	168	181	154	156
figure 6i
	CaMKIIα-ctrl+vehicle	88	86.3636	77.7778	81.4815	80.9524	76.4706	80.7692	85.7143
	CaMKIIα-MCT2-KD+vehicle	70.2703	67.3267	84.4595	78.0347	70.1987	54.4554	73.75	78.6765
	CaMKIIα-MCT2-KD+lactate	79.5322	82.9016	75.2941	76.4977	71.7949	71.8518	66.6667	78.0645

## Sheet: figure7
figure 7a
	Ctrl	-67.2058	-66.2842	-51.9592	-70.0256	-66.0828	-67.572	-71.6187	-67.7185	-67.3828	-53.2227	-68.3655	-66.8274	-69.2017	-66.4856	-69.696
	L-lactate	-72.406	-70.3003	-69.0002	-60.1929	-61.9812	-67.8406	-62.6465	-73.7915	-63.7878	-68.0908	-62.5122	-68.9575	-60.8826	-64.5935	-72.6929
figure 7b
	Ctrl	0.108475	0.155459	0.154256	0.127351	0.101649	0.201113	0.136652	0.12062	0.207381	0.140818	0.140632	0.275543	0.181876	0.203196	0.154624
	L-lactate	0.160668	0.143332	0.205521	0.162233	0.187404	0.0906104	0.114862	0.160678	0.125135	0.173022	0.154024	0.134643	0.212045	0.180308	0.136322
figure 7c
0	Ctrl	0	0	0	0	0	0	0	0	0	0	0	0	0	0	0
	L-lactate	1	0	0	0	0	0	1	0	0	0	0	0	0	0	0
20	Ctrl	0	5	0	0	3	0	0	4	0	0	4	1	7	0	4
	L-lactate	6	0	4	6	0	7	8	0	0	0	7	3	7	4	5
40	Ctrl	4	8	1	7	6	3	4	7	4	2	7	5	12	2	8
	L-lactate	11	5	8	10	6	11	13	8	5	6	12	8	12	10	11
60	Ctrl	9	10	4	10	9	7	8	9	7	6	12	8	16	7	12
	L-lactate	15	8	11	13	9	14	16	12	9	11	16	11	16	14	15
80	Ctrl	11	12	9	13	12	9	11	12	9	8	14	10	18	11	15
	L-lactate	17	10	13	16	11	17	18	15	12	14	18	14	19	17	17
100	Ctrl	15	14	12	15	15	11	13	13	11	11	17	13	20	14	19
	L-lactate	19	12	15	18	14	20	19	17	15	18	20	17	21	19	19
120	Ctrl	16	15	15	17	17	13	16	15	13	13	18	15	21	17	20
	L-lactate	21	14	17	19	15	21	19	19	17	19	22	18	23	22	21
figure 7d
	Ctrl	-46.72	-39.86	-46.91	-44.92	-43.82	-43.76	-46.63	-45.32	-35.83	-40.07	-46.91	-41.26	-42.6	-48.52	-42.27
	L-lactate	-47.82	-43.27	-40.5	-40.13	-42.57	-44.77	-37.08	-38.27	-45.23	-46.45	-45.44	-34.21	-40.07	-43.52	-49.13
figure 7e
	Ctrl	90.45	79.59	97.5	75.62	80.95	80.9	88.26	80.72	56.67	70.4	80.2	81.63	80.54	90.89	70.68
	L-lactate	66.25	71.23	75.35	84.18	85.14	81.48	75.87	71.9	77.88	90.88	74.92	73.12	75.99	89.17	81.79
figure 7f
	Ctrl	9.31	9.92	8	7.05	9.28	11.26	10.04	9.86	9.64	6.99	6.2	7.97	7.42	4.64	6.9
	L-lactate	7.6	7.02	6.71	6.38	8.39	4.55	6.84	7.66	5	6.9	4.39	4.06	4.43	5.37	5.07
figure 7h
	Ctrl	5.4	2.35	2.14	1.59	2.01	7.42	1.13	4.46	2.29	4.52	1.74
	L-lactate	4.06	2.93	4.88	4.97	3.88	3.72	2.66	1.74	0.64	1.01	0.85
figure 7i
	Ctrl	2.35	1.46	0.82	1.43	1.86	1.68	2.14	2.81	1.5	1.98	1.07
	L-lactate	1.83	1.83	2.08	1.5	1.59	1.59	2.01	2.87	0.85	1.34	0.76
figure 7j
	IbTx+ctrl	5.25	4.79	5.8	6.2	6.07	5.49	7.97	7.78	7.72	7.26	5.49	6.71	6.81	4.55
	IbTx+L-lactate	7.05	5.28	5.31	3.92	6.07	5.86	5.1	7.32	5.92	7.14	5.46	6.38
figure 7k
	IbTx+ctrl	2.44	1.56	1.62	2.14	1.74	2.56	1.65	3.27	1.43	2.01	2.69	2.78	2.01	2.04
	IbTx+L-lactate	1.68	1.37	2.26	2.53	2.2	1.89	1.56	1.65	2.47	1.43	2.35	1.77
figure 7l
	IbTx+ctrl	1.8	0.24	0.18	0.73	0.79	1.62	1.01	1.5	0.85	1.62	2.23	1.43	1.74	1.74
	IbTx+L-lactate	1.4	0.98	2.2	1.01	0.89	0.92	1.04	0.92	2.04	1.22	1.04	1.65
figure 7m
0	IbTx+ctrl	0	0	0	0	0	0	2	0	0	3	0	0	0	0
	IbTx+L-lactate	0	0	0	0	0	0	0	0	0	0	0	0
20	IbTx+ctrl	6	3	0	6	8	6	8	0	7	9	0	0	4	0
	IbTx+L-lactate	3	5	5	7	2	2	2	0	0	5	2	4
40	IbTx+ctrl	10	11	8	10	12	14	13	10	12	12	9	4	8	6
	IbTx+L-lactate	10	11	10	14	10	9	10	4	7	11	9	10
60	IbTx+ctrl	13	14	12	14	16	19	17	14	16	16	12	8	11	11
	IbTx+L-lactate	14	16	14	19	14	14	16	9	14	14	14	14
80	IbTx+ctrl	17	18	15	17	19	23	20	17	19	18	15	11	15	14
	IbTx+L-lactate	18	19	16	22	18	18	19	14	19	17	17	17
100	IbTx+ctrl	19	20	17	9	22	27	22	19	22	19	16	14	18	16
	IbTx+L-lactate	20	20	18	24	21	21	20	17	23	19	19	20
120	IbTx+ctrl	21	22	19	19	24	29	24	21	24	21	18	16	19	18
	IbTx+L-lactate	21	21	18	28	23	24	22	20	26	20	20	22

## Sheet: figure8
figure 8b
	EF1α-ctrl	0.882161	1.02641	1.09432	0.987967
	BK-KD	0.737219	0.557486	0.576714	0.599542
figure 8c
0	EF1α-ctrl	0	0	0	0	0	0	0	0	0	0	0	0	0	0	0	0	0
	EF1α-BK-KD	0	0	0	0	0	0	0	0	0	0	0	0	0	0	0	0
20	EF1α-ctrl	3	2	5	5	0	3	3	2	3	0	3	5	3	0	0	4	0
	EF1α-BK-KD	3	0	6	3	4	4	5	6	6	4	2	0	2	0	4	5
40	EF1α-ctrl	7	7	8	8	4	5	7	7	7	0	7	11	6	6	7	7	5
	EF1α-BK-KD	8	4	11	7	8	7	7	10	10	9	7	0	10	7	7	7
60	EF1α-ctrl	10	10	11	11	7	7	10	10	10	3	10	14	10	9	10	9	8
	EF1α-BK-KD	11	8	15	10	10	10	11	13	12	12	10	6	16	11	10	12
80	EF1α-ctrl	12	12	13	13	9	10	13	12	13	9	13	17	12	11	13	12	12
	EF1α-BK-KD	14	12	18	13	13	12	13	16	15	15	13	11	21	14	12	15
100	EF1α-ctrl	14	14	15	15	11	12	15	14	15	13	15	19	14	14	15	14	15
	EF1α-BK-KD	16	14	20	15	15	14	15	18	16	17	15	14	25	16	14	18
120	EF1α-ctrl	15	16	16	17	13	14	16	15	17	15	16	20	16	15	17	16	16
	EF1α-BK-KD	17	16	22	17	17	15	16	19	18	18	17	16	28	18	16	21
figure 8d
	EF1α-ctrl	8	8.24	6.23	9.19	6.41	7.75	7.45	6.68	11.38	10.74	7.23	9.46	8.76	12.27	6.56	7.17	7.32
	EF1α-BK-KD	8.88	5.31	7.42	5.65	7.29	5.92	6.59	3.6	7.6	7.75	5.89	7.14	3.57	4.94	8.27	3.33
figure 8e
	EF1α-ctrl	1.71	2.66	1.04	2.14	3.02	2.75	2.04	2.41	0.79	1.34	1.5
	EF1α-BK-KD	2.17	3.69	2.2	2.5	2.17	1.56	4.49	5.04	1.22	1.89	1.74	2.69
figure 8f
	EF1α-ctrl	0.79	1.46	2.35	0.92	1.86	2.72	2.56	1.16	0.46	2.53	2.2
	EF1α-BK-KD	2.38	3.11	3.78	3.78	3.51	1.65	0.43	3.2	0.61	0.7	0.73	1.92
figure 8h
	EF1α-ctrl	7.93	8.39	5.55	7.9	2.84	8.58	4.55	5.49	7.66	8.6	5.07	3.36	8.48	5.34	6.77	6.99	6.56	5.62	4.82	7.97
	EF1α-BK-KD	7.9	4.67	3.33	3.08	4.21	9.19	8.15	8.67	5.95	8.24	8	5.8	1.71	6.71	2.29	5.95	6.65	3.14
figure 8i
0	EF1α-BK-KD+GFAP-YFP	0	0	0	0	0	0	0	0	0	0	0	0	0	0	0	0	0	0	0	0	0	0	0
	EF1α-BK-KD+GFAP-Cre	0	0	0	0	0	1	0	0	0	0	0	0	0	0	0	0	0	0	0	0
20	EF1α-BK-KD+GFAP-YFP	1	4	0	8	0	0	0	1	0	0	0	0	0	5	6	0	0	0	5	4	3	0	0
	EF1α-BK-KD+GFAP-Cre	0	5	2	0	5	11	0	2	3	0	5	3	2	0	3	4	3	0	0	1
40	EF1α-BK-KD+GFAP-YFP	6	10	6	13	9	1	2	7	2	4	8	6	6	13	12	5	5	4	9	8	7	0	5
	EF1α-BK-KD+GFAP-Cre	6	10	8	8	10	18	0	7	10	3	8	6	6	6	7	9	8	0	0	8
60	EF1α-BK-KD+GFAP-YFP	9	15	10	17	14	6	10	11	7	10	15	11	11	16	16	8	9	7	13	12	11	3	8
	EF1α-BK-KD+GFAP-Cre	11	15	12	11	14	21	5	10	14	8	10	9	9	10	10	13	12	5	0	13
80	EF1α-BK-KD+GFAP-YFP	12	19	13	20	17	10	15	16	12	15	19	14	14	19	19	10	12	9	15	15	14	8	10
	EF1α-BK-KD+GFAP-Cre	15	19	15	14	18	24	9	13	18	11	13	11	11	13	12	16	14	9	4	16
100	EF1α-BK-KD+GFAP-YFP	14	21	15	22	20	12	19	19	17	19	23	19	17	22	21	12	15	11	17	17	15	11	13
	EF1α-BK-KD+GFAP-Cre	17	23	18	17	20	27	13	17	22	14	15	13	13	15	15	18	17	12	6	18
120	EF1α-BK-KD+GFAP-YFP	16	24	17	24	22	14	23	22	20	22	26	22	19	23	23	13	17	13	18	19	17	14	14
	EF1α-BK-KD+GFAP-Cre	20	25	20	19	22	29	17	20	24	16	16	14	15	17	17	20	19	14	10	19
figure 8j
FST	EF1α-BK-KD+GFAP-YFP	113	143	123	67	98	103	92	112	109	82
	EF1α-BK-KD+GFAP-Cre	63	65	92	92	118	114	93	82	149	157
SPT	EF1α-BK-KD+GFAP-YFP	94.4118	88.2075	95.0276	73.0769	54.1667	86.9822	84.1772	69.9301	84.375	88.1482
	EF1α-BK-KD+GFAP-Cre	92.3611	84.4311	88.4848	85.7923	79.021	89.7959	81.2081	85.9873	82.9932	56.1151

## Sheet: supplementary figure1
figure s1b
	ctrl	1.78723	1.9	1.09091	1.85714	1.25806	2.43478	1.87209	1.5	0.857143	1.74	0	2.456	1.34483	1.68966
	res	2.14376	1.56879	1.70414	1.13487	2.14441	1.64332	1.64477	1.87027	1.36791	1.57524	1.85252	1.04758	1.45665	1.07255
	sus	0.300648	0.589268	0.59	0.529589	0.078431	0.873614	0.57971	0	0.9	0.878788	0.898089	0.945483	0.61538	0.95238
figure s1c
	ctrl	89	92	106	129	64	104	64	76	124	106	149	104	143	124
	res	187	130	172	163	179	148	112	150	90	179	110	56	81	76
	sus	158	209	240	210	224	195	196	207	187	219	192	198	82	156
figure s1d
	ctrl	90.3448	80.6897	77.4566	81.3726	84.6154	80.9524	81.6326	76.9231	82.6087	86.2069	88	83.3333	82.294	81.4199
	res	76.1	77	82.3	81.4	77.7	78.1	75.9	78.3	75.8	75.3	75.1	78.5	77.6335	78.1065
	sus	78.7	67.7	75.1	71.1	67.6	72.5	76.5	74.8	75	43.9	55.3	57.6	75.897	77.2626
figure s1e
	ctrl	89.5411	92.2544	68.3052	80.8586	61.4316	99.128	174.449	37.6271	32.9241	48.1184	69.6438	47.5758	155.528	115.661
	res	90.5902	76.1556	88.4558	333.573	138.76	190.005	189.01	269.25	233.345	194.093	330.715	140.967	187.074	270.679
	sus	82.5589	118.085	86.9002	81.9801	89.1432	127.491	68.5223	85.634	211.349	146.737	575.688	407.139	585.998	364.414

## Sheet: supplementary figure3
figure s3e
NeuN	Ldhaf/f	898.438	898.438	927.734	957.031	1220.7	937.5	927.734	878.906	937.5	1093.75
	GFAP-Ldha–/–	839.844	1035.16	1123.05	898.438	878.906	996.094	1035.16	1093.75	1025.39	947.266
S100β	Ldhaf/f	312.5	244.141	322.266	292.969	341.797	341.797	414.844	361.328	292.969	361.328
	GFAP-Ldha–/–	419.922	400.391	302.734	341.797	312.5	380.859	449.219	332.031	410.156	371.094

[truncated: 11 more sheets: supplementary figure4, supplementary figure5, supplementary figure7, supplementary figure8, supplementary figure9, supplementary figure10, supplementary figure11, supplementary figure12, supplementary figure13, supplementary figure14, uncropped blots and gels ]
